# Supplementary material for: Investigating the Role of Glycolysis in Xuefu Zhuyu Capsule-Promoted Angiogenesis in Endothelial Cells: A Study Based on Network Pharmacology, Molecular Docking, and In Vitro Validation
Source: Pharmaceuticals (Basel). 2025 Dec 17;18(12):1902. doi: 10.3390/ph18121902 (PMC12735633; doi:10.3390/ph18121902)
Supplement: Supplementary file 1 [file pharmaceuticals-18-01902-s001.zip]

Archive with 1 entries (1 files):
- pharmaceuticals-3995543-supplementary.pdf
